# Supplementary material for: Holographic Recording of Unslanted Volume Transmission Gratings in Acrylamide/Propargyl Acrylate Hydrogel Layers: Towards Nucleic Acids Biosensing
Source: Gels. 2023 Sep 1;9(9):710. doi: 10.3390/gels9090710 (PMC10528564; doi:10.3390/gels9090710)
Supplement: Supplementary file 1 [file gels-09-00710-s001.zip]

Archive with 1 entries (1 files):
- gels-2555868-supplementary.pdf
